# Supplementary material for: Metagenomic analysis of antimicrobial resistance genes in domestic canines
Source: One Health. 2026 Mar 4;22:101380. doi: 10.1016/j.onehlt.2026.101380 (PMC13053998; doi:10.1016/j.onehlt.2026.101380)
Supplement: Supplementary file 2 — Supplementary material 2 [file mmc2.xlsx]

## Sheet: Sheet1
Plasmid	Frequency of detection	Percent of plasmid detects	Percent of dogs
repUS43_1_CDS12738(DOp1)	184	10.4	77.6371
ColRNAI_1	89	5	37.5527
repUS2_1_repA(pBI143)	63	3.5	26.5823
IncQ1_1	58	3.3	24.4726
repUS18_1_rep(pKKS825)	52	2.9	21.9409
IncFIB(AP001918)_1	51	2.9	21.519
IncFII(p96A)_1_p96A	48	2.7	20.2532
Col(MG828)_1	43	2.4	18.1435
Col440II_1	41	2.3	17.2996
Col440I_1	40	2.3	16.8776
repUS46_1_SAP099B017(SAP099B)	32	1.8	13.5021
IncFIC(FII)_1	32	1.8	13.5021
ColpVC_1	32	1.8	13.5021
Col156_1	30	1.7	12.6582
IncFII(pECLA)_1_pECLA	29	1.6	12.2363
Col(BS512)_1	27	1.5	11.3924
Col8282_1	26	1.5	10.9705
IncI1_1_Alpha	25	1.4	10.5485
repUS18_4_rep(pSA8589)	24	1.4	10.1266
IncFII_1	24	1.4	10.1266
repUS67_1_LRI1898(pLRI01)	22	1.2	9.2827
repUS32_1_LAB5209948(plasmid2)	21	1.2	8.86076
repUS22_1_rep(SAP015B)	21	1.2	8.86076
rep13_7_rep(pLNU9)	21	1.2	8.86076
p0111_1	21	1.2	8.86076
IncX1_1	17	1	7.173
IncFIA_1	17	1	7.173
repUS47_1_repB(pLFE1)	15	0.8	6.32911
rep30_2_LRI1957(pLRI03)	15	0.8	6.32911
IncFII(pCoo)_1_pCoo	15	0.8	6.32911
rep31_1_LCKp400005(pLCK4)	14	0.8	5.90717
rep11c_2_repA(pJS33)	14	0.8	5.90717
IncY_1	14	0.8	5.90717
repUS53_1_repB(pJB01)	13	0.7	5.48523
repUS49_1_rep(pGB2001)	13	0.7	5.48523
rep32_2_repB(pVF22)	13	0.7	5.48523
rep2_1_orf1(pRE25)	13	0.7	5.48523
IncFII(pHN7A8)_1_pHN7A8	13	0.7	5.48523
rep29_3_ORF8(pCIZ2)	12	0.7	5.06329
IncX9_1	12	0.7	5.06329
IncHI1B(CIT)_1_pNDM-CIT	12	0.7	5.06329
Col(MGD2)_1	12	0.7	5.06329
rep22_1b_repB(pAMalpha1)	11	0.6	4.64135
rep11a_1_repA(pB82)	10	0.6	4.21941
rep1_1_repE(pAMbeta)	10	0.6	4.21941
repUS54_1_rep2(pYSI8)	9	0.5	3.79747
rep27_2_repA(pSGG1)	9	0.5	3.79747
IncFII(pRSB107)_1_pRSB107	9	0.5	3.79747
IncFIB(K)_1_Kpn3	9	0.5	3.79747
repUS52_1_repB(pKL0018)	8	0.5	3.37553
repUS45_1_rep(pKKS966)	8	0.5	3.37553
repUS34_1_rep(pSI01)	8	0.5	3.37553
repUS15_2_repA(pNB2354p1)	8	0.5	3.37553
rep6_1_repA(pS86)	8	0.5	3.37553
IncN_1	8	0.5	3.37553
IncFIB(pKPHS1)_1_pKPHS1	8	0.5	3.37553
IncFIB(pENTE01)_1_pENTE01	8	0.5	3.37553
IncFIB(pB171)_1_pB171	8	0.5	3.37553
repUS55_1_repB(pSSU1)	7	0.4	2.95359
repUS50_1_CDS(p121BS)	7	0.4	2.95359
rep17_2_repA(AUS0004p1)	7	0.4	2.95359
rep14a_4_rep(AUS0004p3)	7	0.4	2.95359
rep14a_1_CDS2(pEFNP1)	7	0.4	2.95359
IncR_1	7	0.4	2.95359
IncI2_1_Delta	7	0.4	2.95359
IncFIA(HI1)_1_HI1	7	0.4	2.95359
repUS60_1_ORF2(pSpnP1)	6	0.3	2.53165
repUS15_1_repA(DO3)	6	0.3	2.53165
rep2_3_repR(pQY082)	6	0.3	2.53165
rep13_9_rep(pSepCH)	6	0.3	2.53165
rep13_8_rep(pUR3912)	6	0.3	2.53165
IncX3_1	6	0.3	2.53165
IncFII(pSE11)_1_pSE11	6	0.3	2.53165
repUS59_1_rep(pSGG1)	5	0.3	2.1097
repUS41_1_repB(PML21)	5	0.3	2.1097
repUS26_1_EFD32pB0001(EFD32pB)	5	0.3	2.1097
repUS18_2_rep(pSTE1)	5	0.3	2.1097
rep13_3_rep(pWBG1773)	5	0.3	2.1097
IncFII(29)_1_pUTI89	5	0.3	2.1097
IncB/O/K/Z_2	5	0.3	2.1097
Col3M_1	5	0.3	2.1097
repUS7_1_rep(pHTbeta)	4	0.2	1.68776
rep9c_1_repA(pTW9)	4	0.2	1.68776
rep31_2_LKI10596(LkipL4719)	4	0.2	1.68776
rep27_1_rep(pSGG1)	4	0.2	1.68776
rep18b_1_BO23315710(pE1p13)	4	0.2	1.68776
rep14b_2_EFAU085p6001(AUS0085p6)	4	0.2	1.68776
IncX1_4	4	0.2	1.68776
IncP1_3	4	0.2	1.68776
IncI_Gamma_1	4	0.2	1.68776
IncFII(pAMA1167-NDM-5)_1_pAMA1167-NDM-5	4	0.2	1.68776
IncFIB(pHCM2)_1_pHCM2	4	0.2	1.68776
Col(MP18)_1	4	0.2	1.68776
repUS57_1_rep(AUS0004p2)	3	0.2	1.26582
rep9a_1_repA(pAD1)	3	0.2	1.26582
rep38_1_rep(pLBUC03)	3	0.2	1.26582
rep22_1a_repB(pUB110)	3	0.2	1.26582
rep21_19_rep(pLNU7)	3	0.2	1.26582
rep14b_4_EMQU3221(pQY003)	3	0.2	1.26582
pENTAS02_1	3	0.2	1.26582
IncU_1	3	0.2	1.26582
IncN2_1	3	0.2	1.26582
IncFII(Yp)_1_Yersenia	3	0.2	1.26582
ColE10_1	3	0.2	1.26582
Col(KPHS6)_1	3	0.2	1.26582
repUS73_1_rep(pLBUC02)	2	0.1	0.843882
repUS66_1_ORF6(pDB2011)	2	0.1	0.843882
repUS65_1_pli0015(pLI100)	2	0.1	0.843882
repUS64_1_repA(pR18)	2	0.1	0.843882
repUS39_1_ORF14(pSCFS1)	2	0.1	0.843882
repUS1_2_rep(pVEF3)	2	0.1	0.843882
rep9c_3_repA(pPD1)	2	0.1	0.843882
rep9b_3_repA(pMG2200)	2	0.1	0.843882
rep7a_16_repC(Cassette)	2	0.1	0.843882
rep37_1_repA(pK1002C2)	2	0.1	0.843882
rep35_2_ORF2(pSMQ172)	2	0.1	0.843882
rep34_5_repB(pLS1)	2	0.1	0.843882
rep30_1_CDS22269(pLR581)	2	0.1	0.843882
rep29_2_EFAU085p4001(Aus0085p4)_Aus0085	2	0.1	0.843882
rep29_1_CDS1(pGL)	2	0.1	0.843882
rep21_7_rep(pWBG760)	2	0.1	0.843882
rep21_25_rep(pSHaeA)	2	0.1	0.843882
rep21_14_rep(pKH21)	2	0.1	0.843882
rep14a_3_EFAU085p5001(AUS0085p5)	2	0.1	0.843882
rep13_14_rep(pPI2)	2	0.1	0.843882
rep13_12_rep49(pSW174)	2	0.1	0.843882
rep11b_1_repA(pEF1071)	2	0.1	0.843882
pESA2_1	2	0.1	0.843882
pEC4115_1	2	0.1	0.843882
IncX4_2	2	0.1	0.843882
IncX4_1	2	0.1	0.843882
IncQ2_1	2	0.1	0.843882
IncHI1A_1	2	0.1	0.843882
IncFII(pENTA)_1_pENTA	2	0.1	0.843882
IncFII_1_pSFO	2	0.1	0.843882
ColKP3_1	2	0.1	0.843882
Col(Ye4449)_1	2	0.1	0.843882
repUS63_1_rep(pTE44)	1	0.1	0.421941
repUS61_1_repA(pA996)	1	0.1	0.421941
repUS56_1_EFA0012(pTEF1)	1	0.1	0.421941
repUS37_1_SPPN11498(pDRPIS7493)	1	0.1	0.421941
repUS36_1_ORF1(pLME300)	1	0.1	0.421941
repUS35_1_CDS1(pKC5b)	1	0.1	0.421941
repUS31_1_ORF6(pSMQ308)	1	0.1	0.421941
repUS28_repE(pQY182)	1	0.1	0.421941
repUS19_1_rep(pDLK3)	1	0.1	0.421941
repUS17_1_rep(pKKS825)	1	0.1	0.421941
repUS12_3_rep(pMSA16)	1	0.1	0.421941
repUS1_1_repE(DOp2)	1	0.1	0.421941
rep9b_1_prgW(pBEE99)	1	0.1	0.421941
rep7b_3_SAP089A003(SAP089A)	1	0.1	0.421941
rep7a_7_rep(pKH7)	1	0.1	0.421941
rep7a_4_repD(pK214)	1	0.1	0.421941
rep7a_3_rep(pSTE1)	1	0.1	0.421941
rep7a_21_CDS1(pCW7)	1	0.1	0.421941
rep7a_1_CDS11947(pSZ4)	1	0.1	0.421941
rep5e_1_rep(pSHaeC)	1	0.1	0.421941
rep5b_4_SAP106B007(SAP106B)	1	0.1	0.421941
rep4a_2_CDS3(pKC5b)	1	0.1	0.421941
rep4a_1_repB(pCRL2911)	1	0.1	0.421941
rep39_1_repA(SAP110A)	1	0.1	0.421941
rep38_2_repA(LBPp1)	1	0.1	0.421941
rep36_1_repA(pPCS8235)	1	0.1	0.421941
rep33_2_rep(pK214)	1	0.1	0.421941
rep33_1_rep(pSMA198)	1	0.1	0.421941
rep28_1_repA(pCIS4)	1	0.1	0.421941
rep21_9_rep(pKH12)	1	0.1	0.421941
rep21_28_rep(pUR5425)	1	0.1	0.421941
rep21_24_rep(CN1_plasmid2)	1	0.1	0.421941
rep21_18_rep(pLNU3)	1	0.1	0.421941
rep21_15_SAP108D001(SAP108D)	1	0.1	0.421941
rep19c_3_rep(pETB)	1	0.1	0.421941
rep18b_2_repA(pEF418)	1	0.1	0.421941
rep18a_1_repA(p200B)	1	0.1	0.421941
rep17_1_CDS29(pRUM)	1	0.1	0.421941
rep13_6_rep(pLNU1)	1	0.1	0.421941
rep13_4_rep(pKH13)	1	0.1	0.421941
rep13_11_ORF9(pACK2)	1	0.1	0.421941
rep13_10_ORF1(pACK5)	1	0.1	0.421941
rep13_1_ORF(pC194)	1	0.1	0.421941
rep11b_2_repA(Plasmid)	1	0.1	0.421941
rep1_3_repR(pGB354)	1	0.1	0.421941
Rep_1_pKPC-2	1	0.1	0.421941
pSL483_1	1	0.1	0.421941
IncX8_1	1	0.1	0.421941
IncX2_1	1	0.1	0.421941
IncP6_1	1	0.1	0.421941
IncHI2A_1	1	0.1	0.421941
IncHI2_1	1	0.1	0.421941
IncHI1B(R27)_1_R27	1	0.1	0.421941
IncFII(pCRY)_1_pCRY	1	0.1	0.421941
IncFIB(pLF82)_1_pLF82	1	0.1	0.421941
IncFIB(pENTAS01)_1_pENTAS01	1	0.1	0.421941
IncFIB(pCTU1)_1_pCTU1	1	0.1	0.421941
IncB/O/K/Z_4	1	0.1	0.421941
IncB/O/K/Z_3	1	0.1	0.421941
Col(VCM04)_1	1	0.1	0.421941
Col(SD853)_1	1	0.1	0.421941
Col(pWES)_1	1	0.1	0.421941
Total	1777	100	749.789
